# Supplementary material for: Novel Pyridinium Based Ionic Liquid Promoter for Aqueous Knoevenagel Condensation: Green and Efficient Synthesis of New Derivatives with Their Anticancer Evaluation
Source: Molecules. 2022 May 4;27(9):2940. doi: 10.3390/molecules27092940 (PMC9105511; doi:10.3390/molecules27092940)
Supplement: Supplementary file 1 [file molecules-27-02940-s001.zip]

Archive with 1 entries (1 files):
- molecules-1690579-supplementary.pdf
